# Supplementary material for: Herd Routines and Veterinary Advice Related to Dry-Cow Therapy and Treatment with Internal Teat Sealants in Dairy Cows
Source: Animals (Basel). 2021 Nov 29;11(12):3411. doi: 10.3390/ani11123411 (PMC8697970; doi:10.3390/ani11123411)
Supplement: Supplementary file 1 [file animals-11-03411-s001.zip]

Archive with 1 entries (1 files):
- animals-1441704-supplementary.pdf
